# Supplementary material for: The Discovery and Characterization of a Potent DPP-IV Inhibitory Peptide from Oysters for the Treatment of Type 2 Diabetes Based on Computational and Experimental Studies
Source: Mar Drugs. 2024 Aug 9;22(8):361. doi: 10.3390/md22080361 (PMC11355449; doi:10.3390/md22080361)
Supplement: Supplementary file 1 [file marinedrugs-22-00361-s001.zip]

Archive with 1 entries (1 files):
- marinedrugs-3119459-supplementary.pdf
